# Supplementary material for: Biomarkers of Endocannabinoid System Activation in Severe Obesity
Source: PLoS One. 2010 Jan 20;5(1):e8792. doi: 10.1371/journal.pone.0008792 (PMC2808340; doi:10.1371/journal.pone.0008792)
Supplement: Dataset S1 — (0.07 MB XLS) [file pone.0008792.s001.xls]

## Sheet: Data
id	Sex	Age	Race	Country	Height	Weight	BMI	BMI Group	Waist1	Waist2	Waist3	Mean Waist	SNP	Allele-1	Allele-2	C16:0	2AG	C22:6	AEA	C18:0	C18:1	C18:2
J059269	FEMALE	71	CAUCASIAN	UNITED STATES	155	59.4	25	L	94	91	94	93	rs324420	C	C	182.034		7.42024	8.52073	103.868	79.2527	31.8
J059386	FEMALE	56	CAUCASIAN	UNITED STATES	151	111	49	H	132	132	132	132	rs324420	C	C	130.673	7.0225	4.438	8.56652	51.0875	46.6194	24.5175
J059485	FEMALE	57	CAUCASIAN	UNITED STATES	165	144	53	H	150	151	151	150.7	rs324420	C	C	169.893	10.0061	4.87608	8.55008	84.2226	65.7161	25.006
J059517	FEMALE	60	CAUCASIAN	UNITED STATES	154	118	50	H	134	132	134	133.3	rs324420	A	C	184.747	10.2324	6.5832	15.2314	70.0436	124.777	39.1696
J059595	FEMALE	58	CAUCASIAN	UNITED STATES	155	111	46	H	141	142	142	141.7	rs324420	C	C	162.865	7.1883	7.33364	8.93573	67.933	72.4818	18.6554
J074289	MALE	76	CAUCASIAN	UNITED STATES	190	169	47	H	148	149	149	148.7	rs324420	C	C	193.018	5.06232	7.18884	5.13167	105.528	61.6025	23.923
J074497	MALE	75	CAUCASIAN	UNITED STATES	178	70.4	22	L	103	103	103	103	rs324420	C	C	206.633		9.11797	12.2037	81.6347	84.0512	32.2774
J076578	FEMALE	67	CAUCASIAN	UNITED STATES	157	116	47	H	141	141	141	141	rs324420	C	C	168.247	4.17276	4.65179	9.90189	45.4367	82.5683	21.8565
J076629	FEMALE	72	CAUCASIAN	UNITED STATES	163	121	46	H	142	141	144	142.3	rs324420	C	C	214.707	5.44422	9.04034	17.3545	65.6824	128.342	47.588
J076666	MALE	71	CAUCASIAN	UNITED STATES	175	167	55	H	163	163	163	163	rs324420	A	C	260.016	10.061	8.04726	21.8475	67.4483	134.32	59.1504
J076845	MALE	68	CAUCASIAN	UNITED STATES	172	140	47	H	142	143	143	142.7	rs324420	C	C	165.428	6.88213	6.67334	15.5257	57.0819	113.911	48.8163
J076916	MALE	55	CAUCASIAN	UNITED STATES	178	146	46	H	150	150	150	150	rs324420	A	A	197.153	8.446	6.65222	11.0916	72.5163	98.1084	42.0512
J076917	FEMALE	64	CAUCASIAN	UNITED STATES	165	122	45	H	135	135	135	135	rs324420	A	A	242.451	43.7291	6.00277	16.7468	94.6165	154.845	59.8544
J076919	FEMALE	60	CAUCASIAN	UNITED STATES	160	65	25	L	96	96	96	96	rs324420	A	C	151.23	14.9481	7.08988	12.8028	69.8285	88.6202	44.748
J076948	FEMALE	61	CAUCASIAN	UNITED STATES	162	120	46	H	133	132	133	132.7	rs324420	C	C	174.453	6.55741	7.69331	17.0319	55.4425	126.76	55.3754
J077106	FEMALE	57	CAUCASIAN	UNITED STATES	160	63.6	25	L	89	92	92	91	rs324420	C	C	143.959	18.7764	6.10335	7.64774	55.2588	63.4667	30.0376
J077116	FEMALE	62	CAUCASIAN	UNITED STATES	155	127	53	H	135	135	135	135	rs324420	C	C	166.06	11.5616	5.52546	10.4139	47.4536	100.402	30.3168
J142917	FEMALE	70	CAUCASIAN	UNITED STATES	156	118	49	H	159	154	159	157.3	rs324420	A	C	171.518	4.50644	5.92853	13.3821	69.02	108.233	41.6008
J354666	MALE	59	CAUCASIAN	UNITED STATES	189	168	47	H	159	157	155	157	rs324420	A	C	214.257	5.69062	4.98693	11.852	75.55	120.76	54.8864
J367166	FEMALE	55	CAUCASIAN	UNITED STATES	170	129	45	H	141	141	142	141.3	rs324420	C	C	208.098	3.65618	9.8472	11.5139	70.0141	113.952	42.7174
J521987	FEMALE	56	CAUCASIAN	UNITED STATES	168	126	45	H	154	154	154	154	rs324420	C	C	206.391	3.63866	3.15301	16.5884	79.2221	134.729	43.074
J522018	MALE	66	CAUCASIAN	UNITED STATES	173	141	47	H	148	147	149	148	rs324420	A	C	160.75	2.64463	6.03041	9.59459	66.8159	80.2492	28.5114
J522127	FEMALE	55	CAUCASIAN	UNITED STATES	167	132	47	H	155	155	155	155	rs324420	C	C	164.787	9.68067	5.02967	9.95762	85.1229	74.9477	33.3541
J522385	MALE	66	CAUCASIAN	UNITED STATES	179	143	45	H	145	145	147	145.7	rs324420	C	C	187.537	3.83122	4.23452	14.112	53.418	140.964	50.093
J522487	FEMALE	59	CAUCASIAN	UNITED STATES	168	130	46	H	136	137	137	136.7	rs324420	A	C	281.697	2.81059	8.89613	23.499	83.3279	162.827	71.3931
J541526	MALE	55	CAUCASIAN	CZECH REPUBLIC	185	157	46	H	164	163	164	163.7	rs324420	C	C	249.13	4.3916	9.20335	15.8259	110.038	115.162	37.9364
J541536	MALE	64	CAUCASIAN	CZECH REPUBLIC	173	76	25	L	104	103	104	103.7	rs324420	A	A	162.34	12.3604	5.92639	8.09264	73.7395	73.8863	21.6573
J541558	FEMALE	67	CAUCASIAN	CZECH REPUBLIC	162	65	25	L	96	96	96	96	rs324420	A	C	171.617	6.5489	9.92221	16.4381	51.1593	125.27	45.4991
J541565	FEMALE	59	CAUCASIAN	CZECH REPUBLIC	160	58	23	L	89	89	90	89.3	rs324420	A	C	428.775	3.05248	13.6745	16.0234	105.061	189.101	35.5363
J551578	FEMALE	75	CAUCASIAN	UNITED STATES	155	58.6	24	L	91	91	91	91	rs324420	C	C	168.099	5.00586	9.04553	12.1452	51.4721	83.5707	45.7008
J585857	FEMALE	74	CAUCASIAN	NETHERLANDS	164	59.7	22	L	91	90	91	90.7	rs324420	C	C	215.024	9.50534	12.0079	18.6702	65.5634	143.562	46.1376
J647999	MALE	55	CAUCASIAN	UNITED STATES	177	142	45	H	147	148	148	147.7	rs324420	C	C	221.328	9.00248	7.3876	13.5661	108.799	89.6509	45.986
J722998	FEMALE	71	CAUCASIAN	UNITED STATES	166	63	23	L	89	89	89	89	rs324420	A	C	329.699	11.948	10.7606	30.9808	162.222	197.314	92.8188
J773046	MALE	59	CAUCASIAN	UNITED STATES	175	149	49	H	140	140	140	140	rs324420	C	C	221.799	5.14812	6.82765	10.103	98.9017	96.683	53.572
J843227	FEMALE	59	CAUCASIAN	UNITED STATES	157	121	49	H	133	133	133	133	rs324420	A	C	346.396	3.44395	9.91844	28.4934	163.922	185.813	90.9198
J859665	FEMALE	63	CAUCASIAN	UNITED STATES	161	116	45	H	144	145	144	144.3	rs324420	C	C	166.739	3.42814	7.15934	18.9129	76.6977	128.315	78.0101
J894759	FEMALE	58	CAUCASIAN	UNITED STATES	150	106	47	H	132	132	132	132	rs324420	A	A	193.675	8.43572	7.06464	25.488	55.2408	164.669	63.102
J918047	MALE	75	CAUCASIAN	UNITED STATES	168	152	54	H	158	158	159	158.3	rs324420	C	C	182.324	2.18043	9.61278	17.4801	81.6325	172.587	70.9409
J918119	MALE	56	CAUCASIAN	UNITED STATES	170	166	57	H	154	153	154	153.7	rs324420	C	C	200.954	3.6053	10.4011	10.4814	101.459	79.5533	38.4258
J931779	MALE	57	CAUCASIAN	UNITED STATES	176	150	48	H	145	146	146	145.7	rs324420	C	C	199.512	14.7445	5.25058	16.5035	68.6372	121.943	69.2271
K013676	MALE	73	CAUCASIAN	NETHERLANDS	187	88	25	L	103	104	104	103.7	rs324420	C	C	142.525	1.25763	5.22779	7.90773	61.8664	60.09	25.5685
K157145	FEMALE	64	CAUCASIAN	UNITED STATES	157	64	26	L	99	99	99	99	rs324420	C	C	291.239		13.6728	26.8178	125.503	213.485	74.8327
K158519	FEMALE	75	CAUCASIAN	UNITED STATES	167	125	45	H	144	144	144	144	rs324420	C	C	200.266	12.3305	4.71154	15.6747	57.927	119.591	49.7849
K160949	MALE	64	CAUCASIAN	UNITED STATES	172	144	49	H	144	144	144	144	rs324420	A	C	368.218	5.3266	8.94991	21.6147	183.002	127.5	88.8122
K220606	MALE	77	CAUCASIAN	UNITED STATES	173	76.4	26	L	103	103	103	103	rs324420	C	C	85.9766	2.22591	8.29202	5.09869	47.0644	34.3046	12.8689
K221707	MALE	57	CAUCASIAN	UNITED STATES	185	166	48	H	144	144	146	144.7	rs324420	A	C	273.365	3.16271	14.5282	11.2207	87.7895	112.473	50.2179
K221708	MALE	55	CAUCASIAN	UNITED STATES	175	148	48	H	158	158	158	158	rs324420	C	C	211.866	6.35995	10.8963	12.8342	78.1585	87.123	32.9963
K240326	MALE	59	CAUCASIAN	UNITED STATES	184	170	50	H	170	170	171	170.3	rs324420	C	C	156.384	5.60494	5.18049	10.089	50.3252	97.172	54.4221
K262497	FEMALE	56	CAUCASIAN	UNITED STATES	164	148	55	H	154	154	154	154	rs324420	C	C	257.833		11.8313	26.8967	80.852	211.404	87.1026
K272206	FEMALE	68	CAUCASIAN	UNITED STATES	166	132	48	H	139	138	139	138.7	rs324420	C	C	238.355	8.70053	7.87864	17.9762	82.9282	110.595	45.792
K272209	MALE	64	CAUCASIAN	UNITED STATES	178	168	53	H	161	162	161	161.3	rs324420	C	C	227.133	4.31652	7.74162	16.2443	63.8629	131.359	49.1586
K304588	MALE	65	CAUCASIAN	UNITED STATES	173	74.3	25	L	103	103	103	103	rs324420	C	C	452.905		12.0337	13.3821	211.927	125.892	36.7448
K340568	MALE	67	CAUCASIAN	UNITED STATES	173	144	48	H	145	146	145	145.3	rs324420	A	C	320.114	9.12131	5.76267	25.3103	101.909	158.766	61.78
K381097	FEMALE	63	CAUCASIAN	UNITED STATES	152	122	53	H	140	137	137	138	rs324420	C	C	140.248	6.76856	6.3138	9.85972	44.8343	65.7447	25.4542
K381165	FEMALE	65	CAUCASIAN	UNITED STATES	157	121	49	H	145	145	145	145	rs324420	C	C	243.239	4.05436	7.80083	13.6711	76.7526	126.873	41.2033
K467599	FEMALE	64	CAUCASIAN	UNITED STATES	168	141	50	H	138	138	138	138	rs324420	C	C	194.7		6.26813	15.8726	56.2557	126.507	37.4116
K511849	FEMALE	67	CAUCASIAN	UNITED STATES	168	136	48	H	147	145	147	146.3	rs324420	C	C	170.597	19.9768	7.35786	12.2109	51.4258	91.0878	28.6235
K518287	FEMALE	66	CAUCASIAN	UNITED STATES	172	73.4	25	L	96	96	97	96.3	rs324420	A	C	211.062	1.95408	12.0503	7.15434	127.525	107.238	53.468
K554709	FEMALE	70	CAUCASIAN	UNITED STATES	155	122	51	H	147	148	148	147.7	rs324420	C	C	234.765	4.85231	7.26975	12.5151	58.4754	146.462	39.6557
K556065	FEMALE	55	CAUCASIAN	UNITED STATES	171	133	46	H	144	144	144	144	rs324420	C	C	278.997	11.1421	7.353	13.4016	56.6647	143.723	49.8234
K599688	MALE	66	CAUCASIAN	UNITED STATES	178	76.8	24	L	102	102	103	102.3	rs324420	A	C	255.321	5.21001	15.6648	15.2991	85.0835	129.451	43.7931
K620537	FEMALE	64	CAUCASIAN	POLAND	162	124	47	H	133	133	133	133	rs324420	C	C	247.981	19.2987	11.3137	24.4218	96.065	164.509	57.3607
K636688	FEMALE	57	CAUCASIAN	POLAND	165	138	51	H	145	145	145	145	rs324420	A	A	205.878	6.83766	12.4249	17.0164	61.3784	149.15	38.515
K687786	FEMALE	73	CAUCASIAN	UNITED STATES	160	140	55	H	147	148	149	148	rs324420	A	C	222.098	8.65997	6.52906	15.5325	71.2154	117.333	48.7602
K687788	FEMALE	60	CAUCASIAN	UNITED STATES	152	127	55	H	140	140	140	140	rs324420	C	C	152.408	7.05992	3.8007	10.4973	45.6869	77.532	34.8002
K696106	MALE	65	CAUCASIAN	POLAND	169	73.7	26	L	103	103	104	103.3	rs324420	A	C	217.758	6.3486	8.41617	19.5056	68.6764	171.304	42.3712
K728096	FEMALE	63	CAUCASIAN	UNITED STATES	160	61.4	24	L	101	100	99	100	rs324420	C	C	178.744	4.7415	4.12595	10.7011	80.0306	83.6138	50.2957
K736459	FEMALE	59	CAUCASIAN	UNITED STATES	175	75	25	L	91	94	94	93	rs324420	A	C	210.933		7.96853	19.7792	81.6356	109.06	41.1382
K758117	FEMALE	62	CAUCASIAN	CANADA	152	123	53	H	134	134	134	134	rs324420	C	C	172.297		5.97272	16.5723	50.9478	132.53	50.6313
K769747	MALE	68	CAUCASIAN	BELGIUM	176	79.9	26	L	103	104	104	103.7	rs324420	A	C	296.438	6.47136	15.739	23.0601	129.168	126.055	69.0071
K788548	MALE	63	CAUCASIAN	UNITED STATES	178	160	50	H	147	147	147	147	rs324420	A	C	146.574	3.81712	4.12818	10.7475	59.3112	86.3895	23.5525
K799766	MALE	66	CAUCASIAN	UNITED STATES	188	158	45	H	151	151	151	151	rs324420	A	C	269.623	3.96249	11.9975	11.8277	66.5251	137.173	32.3885
K806376	FEMALE	59	CAUCASIAN	UNITED STATES	162	123	47	H	139	140	139	139.3	rs324420	A	C	248.673	3.92086	10.1086	18.4466	115.317	162.977	48.6292
K806627	FEMALE	63	CAUCASIAN	UNITED STATES	153	120	51	H	140	140	144	141.3	rs324420	A	C	225.858	5.56942	9.89952	12.8585	143.975	154.654	51.9934
K846997	MALE	61	CAUCASIAN	CANADA	164	136	51	H	159	159	159	159	rs324420	C	C	194.542		7.90149	18.1498	51.1421	134.732	49.177
K881816	FEMALE	55	CAUCASIAN	UNITED STATES	147	109	51	H	131	131	131	131	rs324420	A	C	191.246	6.37279	8.98876	7.8755	95.0226	93.4534	32.4086
K918626	FEMALE	57	CAUCASIAN	UNITED STATES	165	142	52	H	140	141	141	140.7	rs324420	C	C	162.732	6.34691	7.13913	11.5636	63.3275	74.4158	38.7271
K924395	FEMALE	63	CAUCASIAN	POLAND	164	63.5	24	L	92	91	92	91.7	rs324420	A	C	298.516	2.79095	13.3653	19.5741	120.29	145.929	60.6899
K954586	FEMALE	76	CAUCASIAN	UNITED STATES	161	60.5	23	L	94	94	94	94	rs324420	C	C	197.863	3.47804	5.50281	3.62699	102.537	58.8059	30.0223
K999667	FEMALE	75	CAUCASIAN	FRANCE	154	61.5	26	L	91	92	92	91.7	rs324420	A	C	185.529	7.31249	8.41385	10.8908	72.6954	115.854	27.8846
L027338	FEMALE	67	CAUCASIAN	UNITED STATES	160	119	47	H	144	144	146	144.7	rs324420	C	C	0	3.23542	18.2038	26.4392	109.181	189.359	82.7541
L078347	MALE	56	CAUCASIAN	POLAND	170	144	50	H	153	155	155	154.3	rs324420	A	C	408.137	8.96921	30.4912	28.9046	100.411	283.793	65.8108
L095676	MALE	65	CAUCASIAN	POLAND	168	74	26	L	103	103	103	103	rs324420	A	A	269.544	5.10699	13.1478	16.628	77.8126	134.771	43.2019
L155378	FEMALE	70	CAUCASIAN	POLAND	151	53.5	24	L	89	93	92	91.3	rs324420	A	C	193.451	2.54939	5.96058	13.5692	77.1966	97.237	33.1847
L205849	MALE	76	CAUCASIAN	UNITED STATES	183	153	46	H	140	141	140	140.3	rs324420	C	C	191.864	3.04128	6.0428	17.0973	67.8755	136.488	47.9747
L211128	FEMALE	76	CAUCASIAN	NETHERLANDS	171	150	51	H	136	137	136	136.3	rs324420	C	C	216.322	4.13473	12.2309	8.37507	83.2671	79.2869	32.5387
L229228	FEMALE	58	CAUCASIAN	POLAND	169	142	50	H	141	141	141	141	rs324420	A	C	188.092	2.51303	13.0773	13.0746	95.4529	98.2862	31.6572
L253786	FEMALE	77	CAUCASIAN	CZECH REPUBLIC	159	60	24	L	91	91	91	91	rs324420	A	C	151.291	7.44118	4.64211	7.54344	61.3118	82.4466	29.2443
L253787	FEMALE	55	CAUCASIAN	CZECH REPUBLIC	158	125	50	H	150	150	150	150	rs324420	C	C	221.631	6.54697	7.16843	14.0957	82.9239	136.283	58.2253
L273097	MALE	64	CAUCASIAN	UNITED STATES	175	151	49	H	147	147	147	147	rs324420	C	C	138.847	5.82722	7.81933	11.4813	49.0707	88.0654	24.0117
L311086	FEMALE	76	CAUCASIAN	GERMANY	164	69.7	26	L	93	95	95	94.3	rs324420	C	C	183.847	5.14704	11.098	10.5055	58.7107	84.4109	44.79
L317787	MALE	63	CAUCASIAN	UNITED STATES	170	131	45	H	140	140	141	140.3	rs324420	A	C	198.252	3.13717	8.55363	11.9616	69.7361	95.8108	36.7441
L342778	FEMALE	61	CAUCASIAN	UNITED STATES	162	69.1	26	L	98	98	98	98	rs324420	A	C	145.95	8.38517	7.87209	7.91735	39.672	92.2584	22.9074
L426546	FEMALE	59	CAUCASIAN	UNITED STATES	169	138	48	H	133	133	133	133	rs324420	A	C	263.865	6.58491	9.55009	25.5923	115.524	154.989	73.8559
L429245	MALE	64	CAUCASIAN	UNITED STATES	176	148	48	H	158	158	158	158	rs324420	C	C	243.229	8.79977	6.10811	26.3664	65.1251	171.123	69.5335
L454716	MALE	69	CAUCASIAN	UNITED STATES	176	139	45	H	149	149	149	149	rs324420	C	C	215.81	2.72145	6.24372	13.4255	83.2349	123.465	38.1386
L532318	MALE	55	CAUCASIAN	CANADA	162	135	52	H	155	155	155	155	rs324420	C	C	145.106		6.66842	10.9022	44.9921	75.4164	24.4161
L678458	MALE	61	CAUCASIAN	UNITED STATES	173	155	52	H	141	142	142	141.7	rs324420	C	C	212.125	7.16403	6.77511	14.2485	63.8546	97.0986	38.1279
L679178	FEMALE	61	CAUCASIAN	UNITED STATES	170	142	49	H	139	141	140	140	rs324420	C	C	207.545	5.16184	5.16153	14.5483	57.7569	110.535	57.5105
L703858	FEMALE	72	CAUCASIAN	NETHERLANDS	168	71	25	L	95	96	95	95.3	rs324420	C	C	198.036	11.6317	8.95532	13.5391	73.7817	99.5355	29.1128
L739505	MALE	57	CAUCASIAN	UNITED STATES	182	180	54	H	165	165	165	165	rs324420	C	C	208.073	4.47269	7.35848	23.3444	62.0733	178.14	89.2217
L741529	FEMALE	56	CAUCASIAN	UNITED STATES	163	122	46	H	132	132	132	132	rs324420	A	C	193.914	5.70958	4.45519	14.8401	71.4153	95.5843	52.9392
L836436	FEMALE	74	CAUCASIAN	NETHERLANDS	166	70	25	L	96	94	96	95.3	rs324420	C	C	155.834	4.84553	8.59662	11.7322	65.4629	74.6547	42.5422
L836437	MALE	71	CAUCASIAN	NETHERLANDS	176	78	25	L	103	103	103	103	rs324420	C	C	257.09	3.37406	14.6438	18.5424	81.5565	141.28	84.2099
L845058	MALE	63	CAUCASIAN	UNITED STATES	173	145	49	H	150	150	150	150	rs324420	C	C	195.767	3.74759	6.14019	7.2599	83.3455	68.2931	32.6309
L887325	FEMALE	57	CAUCASIAN	UNITED STATES	158	145	58	H	150	150	150	150	rs324420	C	C	184.917	2.55673	7.06918	19.9979	101.491	115.474	58.1172
L966268	MALE	61	CAUCASIAN	CZECH REPUBLIC	165	70	26	L	103	104	104	103.7	rs324420	C	C	206.065	10.8277	9.7189	13.6364	78.1001	95.4864	67.6854
L981495	MALE	58	CAUCASIAN	GERMANY	164	144	54	H	142	140	142	141.3	rs324420	C	C	212.862	10.4575	9.0222	9.30201	83.0748	91.7686	24.6487
M137156	MALE	68	CAUCASIAN	POLAND	162	69	26	L	103	104	104	103.7	rs324420	A	C	278.917	4.51511	15.6559	19.8559	95.7661	188.483	53.4011
M158308	MALE	63	CAUCASIAN	UNITED STATES	175	173	56	H	158	155	158	157	rs324420	A	C	308.738	4.19457	13.1022	18.6787	108.176	181.617	67.7572
M158317	MALE	64	CAUCASIAN	UNITED STATES	179	171	53	H	170	171	170	170.3	rs324420	A	A	239.106	4.94726	6.57083	18.1031	89.1243	186.513	84.5503
M295506	MALE	62	CAUCASIAN	CANADA	165	125	46	H	139	141	141	140.3	rs324420	C	C	301.974	4.36221	7.93801	19.0801	133.867	133.716	72.2742
M518406	FEMALE	55	CAUCASIAN	UNITED KINGDOM	163	64.5	24	L	98	98	98	98	rs324420	C	C	271.467	5.27924	13.821	17.6991	89.3954	155.866	47.3726
M689547	FEMALE	57	CAUCASIAN	CANADA	158	118	47	H	132	132	132	132	rs324420	C	C	216.058	15.9184	6.56376	31.211	79.8404	216.565	54.4713
M706097	FEMALE	55	CAUCASIAN	UNITED STATES	153	116	49	H	133	132	132	132.3	rs324420	A	C	187.411	2.54198	3.43057	10.4535	50.6194	81.1688	36.3417
M738507	MALE	74	CAUCASIAN	CZECH REPUBLIC	170	76	26	L	104	103	104	103.7	rs324420	C	C	148.136	3.75548	7.33088	11.3999	54.223	97.4715	44.1862
M769288	FEMALE	56	CAUCASIAN	POLAND	167	64	23	L	89	89	90	89.3	rs324420	C	C	190.703	2.48526	11.0871	16.8601	48.0293	129.656	49.1114
M784767	FEMALE	55	CAUCASIAN	NETHERLANDS	169	68.5	24	L	93	94	93	93.3	rs324420	C	C	219.569	7.05451	11.2978	13.9894	63.4866	108.308	36.3049
M937689	MALE	55	CAUCASIAN	UNITED STATES	180	168	52	H	151	152	151	151.3	rs324420	A	C	283.099	5.18202	7.71054	20.0292	86.6624	138.429	52.109
N015046	FEMALE	61	CAUCASIAN	POLAND	152	60.3	26	L	98	98	99	98.3	rs324420	A	C	152.331	7.40361	9.47	14.043	42.8159	134.026	33.4897
N053108	MALE	62	CAUCASIAN	UNITED STATES	171	150	51	H	147	147	148	147.3	rs324420	A	C	1001.31	3.29149	5.11786	11.806	428.101	120.51	32.8385
N060369	FEMALE	56	CAUCASIAN	NETHERLANDS	163	65	25	L	91	91	91	91	rs324420	C	C	178.887	2.46617	7.87374	12.9241	59.1016	115.506	33.2406
N098465	MALE	59	CAUCASIAN	CZECH REPUBLIC	173	76	25	L	104	103	104	103.7	rs324420	C	C	238.486	11.3596	6.1519	9.72593	93.7207	126.437	19.46
N162606	MALE	65	CAUCASIAN	UNITED STATES	177	145	46	H	145	144	145	144.7	rs324420	C	C	224.461	4.62875	10.1724	16.6246	83.0199	130.59	46.4397
N183339	MALE	66	CAUCASIAN	UNITED STATES	165	129	47	H	148	148	148	148	rs324420	C	C	254.26	1.0188	7.60341	12.0325	59.1015	104.816	42.5407
N362738	FEMALE	56	CAUCASIAN	POLAND	167	135	48	H	148	148	149	148.3	rs324420	C	C	207.624	4.74992	13.1729	15.5899	69.8313	135.099	39.5135
N594787	FEMALE	58	CAUCASIAN	CANADA	169	146	51	H	133	137	137	135.7	rs324420	C	C	193.084		7.5342	17.0332	60.5442	159.702	50.8332
N680387	FEMALE	58	CAUCASIAN	CANADA	163	130	49	H	139	141	140	140	rs324420	C	C	189.136	4.45575	7.7132	16.9636	63.0538	152.288	41.5515
N948286	FEMALE	77	CAUCASIAN	UNITED STATES	152	108	47	H	137	136	136	136.3	rs324420	C	C	229.659	2.71155	6.67588	16.1666	102.683	128.652	45.9968
N976086	FEMALE	58	CAUCASIAN	CANADA	153	125	54	H	144	143	144	143.7	rs324420	C	C	221.842		7.75578	19.637	58.8339	193.94	49.2639
O070248	MALE	58	CAUCASIAN	POLAND	168	152	54	H	149	149	149	149	rs324420	C	C	244.409	3.65089	11.1518	12.0245	92.1298	134.198	29.4576
O198108	FEMALE	62	CAUCASIAN	UNITED STATES	170	137	47	H	137	138	137	137.3	rs324420	A	A	228.912	4.39291	8.08358	9.85915	80.8612	83.6227	33.0663
O225807	FEMALE	69	CAUCASIAN	NETHERLANDS	170	71.7	25	L	97	94	93	94.7	rs324420	C	C	186.719	8.55382	9.44085	10.8252	56.8501	81.8806	25.8019
O251735	MALE	61	CAUCASIAN	UNITED STATES	178	161	51	H	147	147	147	147	rs324420	A	A	296.201	3.05646	12.9832	21.6981	130.903	205.224	79.4078
O298496	FEMALE	60	CAUCASIAN	UNITED STATES	158	58.2	23	L	89	89	89	89	rs324420	C	C	163.965		13.9049	7.18042	101.993	86.0615	33.8797
O635009	FEMALE	64	CAUCASIAN	CANADA	156	118	49	H	132	130	131	131	rs324420	A	C	255.706	3.86138	8.28735	12.0534	82.7423	99.9186	36.5204
O761327	MALE	63	CAUCASIAN	CANADA	168	69.5	25	L	103	104	103	103.3	rs324420	C	C	1263.22		8.44089	17.3694	743.873	154.622	33.6263
O815265	FEMALE	57	CAUCASIAN	NETHERLANDS	173	73.5	25	L	94	94	95	94.3	rs324420	C	C	231.645	5.5164	9.26495	15.0872	79.7799	104.578	36.4203
O825675	FEMALE	62	CAUCASIAN	CZECH REPUBLIC	161	58	22	L	90	91	91	90.7	rs324420	A	C	254.617	7.07963	8.61483	14.4531	94.2973	181.338	38.6156
O831206	MALE	73	CAUCASIAN	CZECH REPUBLIC	172	72	24	L	103	103	103	103	rs324420	C	C	171.892	4.35368	8.03082	10.7503	66.3099	82.5778	30.2888
O962259	FEMALE	60	CAUCASIAN	UNITED STATES	165	132	49	H	147	147	147	147	rs324420	C	C	242.14	2.1292	4.17976	14.7942	77.236	112.78	37.0392
O995536	FEMALE	66	CAUCASIAN	UNITED STATES	163	67	25	L	101	100	99	100	rs324420	A	C	240.316		6.19959	16.2057	66.8567	135.65	44.2211
P011849	MALE	65	CAUCASIAN	UNITED STATES	188	165	47	H	159	159	159	159	rs324420	C	C	254.338	6.65658	12.8608	12.1173	89.776	136.253	38.1228
P907247	MALE	64	CAUCASIAN	NETHERLANDS	188	91.5	26	L	103	103	104	103.3	rs324420	C	C	229.815	14.259	10.1634	17.6293	91.7205	108.666	48.5057

## Sheet: Code book
id			Highlighting	Yellow	Whole sample values missing
Sex				Gray	Duplicates per Olivier (used first sample by date in analysis)
Age				Pink	Outliers per inspection of ln distribution
Race
Country
Height
Weight
BMI
Waist1
Waist2
Waist3
Mean Waist
idLH	same as Sample below
SNP
Allele-1
Allele-2
C16:0
2AG
C22:6
d8-AEA
AEA
C18:0
C18:1
C18:2
Sample
sampleno
group
